# Supplementary material for: Rehabilitation Protocols and Functional Outcomes in Oncological Patients Treated with Modular Megaprosthesis: A Systematic Review
Source: Cancers (Basel). 2025 Sep 9;17(18):2951. doi: 10.3390/cancers17182951 (PMC12468500; doi:10.3390/cancers17182951)
Supplement: Supplementary file 1 [file cancers-17-02951-s001.zip]

Archive with 1 entries (1 files):
- cancers-3839825-supplementary.pdf
